# Supplementary material for: A contribution to Dongodytes (s. str.) Deuve, 1993 (Coleoptera, Carabidae, Trechinae)
Source: Zookeys. 2018 Jul 6;(772):129–40. doi: 10.3897/zookeys.772.25803 (PMC6045681; doi:10.3897/zookeys.772.25803)
Supplement: XML Treatment for Dongodytes [file zookeys.772.25803-treatment1.xml]

<!DOCTYPE tp:taxon-treatment
  PUBLIC "-//TaxonX//DTD Taxonomic Treatment Publishing DTD v0 20100105//EN" "tax-treatment-NSO.dtd">
<tp:taxon-treatment xmlns:tp="http://www.plazi.org/taxpub"><tp:treatment-meta><kwd-group><label>Taxon classification</label><kwd><named-content xmlns:xlink="http://www.w3.org/1999/xlink" content-type="kingdom">Animalia</named-content></kwd><kwd><named-content xmlns:xlink="http://www.w3.org/1999/xlink" content-type="order">Coleoptera</named-content></kwd><kwd><named-content xmlns:xlink="http://www.w3.org/1999/xlink" content-type="family">Carabidae</named-content></kwd></kwd-group><mixed-citation publication-type="journal"><person-group><name><surname>Yang</surname><given-names>Pingjing</given-names></name><name><surname>Huang</surname><given-names>Sunbin</given-names></name><name><surname>Tian</surname><given-names>Mingyi</given-names></name></person-group><article-title>A contribution to <italic><tp:taxon-name><tp:taxon-name-part taxon-name-part-type="genus" reg="Dongodytes">Dongodytes</tp:taxon-name-part></tp:taxon-name></italic> (s. str.) Deuve, 1993 (<tp:taxon-name><tp:taxon-name-part taxon-name-part-type="order">Coleoptera</tp:taxon-name-part></tp:taxon-name>, <tp:taxon-name><tp:taxon-name-part taxon-name-part-type="family">Carabidae</tp:taxon-name-part></tp:taxon-name>, <tp:taxon-name><tp:taxon-name-part taxon-name-part-type="subfamily">Trechinae</tp:taxon-name-part></tp:taxon-name>)</article-title><source>Zookeys</source><day>6</day><month>7</month><year>2018</year><volume>2018</volume><issue>772</issue><fpage>129</fpage><lpage>140</lpage><pub-id pub-id-type="doi">10.3897/zookeys.772.25803</pub-id></mixed-citation></tp:treatment-meta><tp:nomenclature><label>Subgenus</label><tp:taxon-name>
              <tp:taxon-name-part taxon-name-part-type="subgenus" reg="Dongodytes">Dongodytes</tp:taxon-name-part>
            </tp:taxon-name><tp:taxon-authority>(s. str.) Deuve, 1993</tp:taxon-authority><tp:nomenclature-citation-list><tp:nomenclature-citation><tp:taxon-name>
                  <tp:taxon-name-part taxon-name-part-type="genus" reg="Dongodytes">Dongodytes</tp:taxon-name-part>
                </tp:taxon-name><comment>Deuve, 1993: 292; <xref ref-type="bibr" rid="B4">Uéno 1998</xref>: 4; <xref ref-type="bibr" rid="B3">Tian et al. 2014</xref>: 73</comment></tp:nomenclature-citation></tp:nomenclature-citation-list></tp:nomenclature><tp:treatment-sec sec-type="type species" id="SECID0E3MAC"><title>Type species.</title><p>
              <italic><tp:taxon-name><tp:taxon-name-part taxon-name-part-type="genus" reg="Dongodytes">Dongodytes</tp:taxon-name-part> <tp:taxon-name-part taxon-name-part-type="species" reg="fowleri">fowleri</tp:taxon-name-part></tp:taxon-name></italic> Deuve, 1993</p></tp:treatment-sec><tp:treatment-sec sec-type="Range" id="SECID0ENNAC"><title>Range.</title><p>Northwest Guangxi (Fengshan and Bama Counties) (Fig. <xref ref-type="fig" rid="F1">1</xref>).</p></tp:treatment-sec><tp:treatment-sec><!--Section generated to contain objects referenced in tp:taxon-treatment.--><fig id="F1" position="float" orientation="portrait"><label>Figure 1.</label><caption><p>Range of the subgenus <tp:taxon-name><tp:taxon-name-part taxon-name-part-type="subgenus" reg="Dongodytes">Dongodytes</tp:taxon-name-part></tp:taxon-name> (s. str.) Deuve, 1993 (square = <tp:taxon-name><tp:taxon-name-part taxon-name-part-type="genus" reg="Dongodytes">Dongodytes</tp:taxon-name-part> <tp:taxon-name-part taxon-name-part-type="sensu">(s. str.)</tp:taxon-name-part> <tp:taxon-name-part taxon-name-part-type="species" reg="grandis">grandis</tp:taxon-name-part></tp:taxon-name>, circle = <tp:taxon-name><tp:taxon-name-part taxon-name-part-type="genus" reg="Dongodytes">Dongodytes</tp:taxon-name-part> <tp:taxon-name-part taxon-name-part-type="sensu">(s. str.)</tp:taxon-name-part> <tp:taxon-name-part taxon-name-part-type="species" reg="fowleri">fowleri</tp:taxon-name-part></tp:taxon-name>, and triangle = <tp:taxon-name><tp:taxon-name-part taxon-name-part-type="genus" reg="Dongodytes">Dongodytes</tp:taxon-name-part> <tp:taxon-name-part taxon-name-part-type="sensu">(s. str.)</tp:taxon-name-part> <tp:taxon-name-part taxon-name-part-type="species" reg="tonywhitteni">tonywhitteni</tp:taxon-name-part></tp:taxon-name> sp. n.)</p></caption><graphic xmlns:xlink="http://www.w3.org/1999/xlink" xlink:href="zookeys-772-129-g001.jpg" position="float" orientation="portrait" xlink:type="simple" id="oo_215420.jpg"/></fig></tp:treatment-sec><ref-list><ref id="B4"><mixed-citation xmlns:xlink="http://www.w3.org/1999/xlink" xlink:type="simple">
          <person-group><name name-style="western"><surname>Uéno</surname><given-names>SI</given-names></name></person-group> (<year>1998</year>) <article-title>Notes on <italic><tp:taxon-name><tp:taxon-name-part taxon-name-part-type="genus">Dongodytes</tp:taxon-name-part></tp:taxon-name></italic> (<tp:taxon-name><tp:taxon-name-part taxon-name-part-type="order">Coleoptera</tp:taxon-name-part></tp:taxon-name>, <tp:taxon-name><tp:taxon-name-part taxon-name-part-type="subfamily">Trechinae</tp:taxon-name-part></tp:taxon-name>), with description of a new species.</article-title> <source>Journal of Speleological Society of Japan</source> <volume>23</volume>: <fpage>1</fpage>–<lpage>15</lpage>.</mixed-citation></ref><ref id="B3"><mixed-citation xmlns:xlink="http://www.w3.org/1999/xlink" xlink:type="simple">
          <person-group><name name-style="western"><surname>Tian</surname><given-names>MY</given-names></name><name name-style="western"><surname>Yin</surname><given-names>HM</given-names></name><name name-style="western"><surname>Huang</surname><given-names>SB</given-names></name></person-group> (<year>2014</year>) <article-title>Du’an Karst of Guangxi: a kingdom of the cavernicolous genus <italic><tp:taxon-name><tp:taxon-name-part taxon-name-part-type="genus">Dongodytes</tp:taxon-name-part></tp:taxon-name></italic> Deuve (<tp:taxon-name><tp:taxon-name-part taxon-name-part-type="order">Coleoptera</tp:taxon-name-part></tp:taxon-name>: <tp:taxon-name><tp:taxon-name-part taxon-name-part-type="family">Carabidae</tp:taxon-name-part></tp:taxon-name>: <tp:taxon-name><tp:taxon-name-part taxon-name-part-type="subfamily">Trechinae</tp:taxon-name-part></tp:taxon-name>).</article-title> <source>ZooKeys</source> <volume>454</volume>: <fpage>69</fpage>–<lpage>107</lpage>. <ext-link xlink:type="simple" ext-link-type="doi" xlink:href="10.3897/zookeys.454.7269">https://doi.org/10.3897/zookeys.454.7269</ext-link></mixed-citation></ref></ref-list></tp:taxon-treatment>
