# Supplementary material for: A contribution to Dongodytes (s. str.) Deuve, 1993 (Coleoptera, Carabidae, Trechinae)
Source: Zookeys. 2018 Jul 6;(772):129–40. doi: 10.3897/zookeys.772.25803 (PMC6045681; doi:10.3897/zookeys.772.25803)
Supplement: XML Treatment for Dongodytes (s. str.) fowleri [file zookeys.772.25803-treatment2.xml]

<!DOCTYPE tp:taxon-treatment
  PUBLIC "-//TaxonX//DTD Taxonomic Treatment Publishing DTD v0 20100105//EN" "tax-treatment-NSO.dtd">
<tp:taxon-treatment xmlns:tp="http://www.plazi.org/taxpub"><tp:treatment-meta><kwd-group><label>Taxon classification</label><kwd><named-content xmlns:xlink="http://www.w3.org/1999/xlink" content-type="kingdom">Animalia</named-content></kwd><kwd><named-content xmlns:xlink="http://www.w3.org/1999/xlink" content-type="order">Coleoptera</named-content></kwd><kwd><named-content xmlns:xlink="http://www.w3.org/1999/xlink" content-type="family">Carabidae</named-content></kwd></kwd-group><mixed-citation publication-type="journal"><person-group><name><surname>Yang</surname><given-names>Pingjing</given-names></name><name><surname>Huang</surname><given-names>Sunbin</given-names></name><name><surname>Tian</surname><given-names>Mingyi</given-names></name></person-group><article-title>A contribution to <italic><tp:taxon-name><tp:taxon-name-part taxon-name-part-type="genus" reg="Dongodytes">Dongodytes</tp:taxon-name-part></tp:taxon-name></italic> (s. str.) Deuve, 1993 (<tp:taxon-name><tp:taxon-name-part taxon-name-part-type="order">Coleoptera</tp:taxon-name-part></tp:taxon-name>, <tp:taxon-name><tp:taxon-name-part taxon-name-part-type="family">Carabidae</tp:taxon-name-part></tp:taxon-name>, <tp:taxon-name><tp:taxon-name-part taxon-name-part-type="subfamily">Trechinae</tp:taxon-name-part></tp:taxon-name>)</article-title><source>Zookeys</source><day>6</day><month>7</month><year>2018</year><volume>2018</volume><issue>772</issue><fpage>129</fpage><lpage>140</lpage><pub-id pub-id-type="doi">10.3897/zookeys.772.25803</pub-id></mixed-citation></tp:treatment-meta><tp:nomenclature><tp:taxon-name>
              <tp:taxon-name-part taxon-name-part-type="genus" reg="Dongodytes">Dongodytes</tp:taxon-name-part>
              <tp:taxon-name-part taxon-name-part-type="sensu">(s. str.)</tp:taxon-name-part>
              <tp:taxon-name-part taxon-name-part-type="species" reg="fowleri">fowleri</tp:taxon-name-part>
            </tp:taxon-name><tp:taxon-authority>Deuve, 1993</tp:taxon-authority><xref ref-type="fig" rid="F1">Figs 1</xref><xref ref-type="fig" rid="F2">, 2</xref><xref ref-type="fig" rid="F5">, 5b</xref><xref ref-type="fig" rid="F6">, 6b</xref><tp:nomenclature-citation-list><tp:nomenclature-citation><tp:taxon-name>
                  <tp:taxon-name-part taxon-name-part-type="genus" reg="Dongodytes">Dongodytes</tp:taxon-name-part> <tp:taxon-name-part taxon-name-part-type="sensu">(s. str.)</tp:taxon-name-part> <tp:taxon-name-part taxon-name-part-type="species" reg="fowleri">fowleri</tp:taxon-name-part></tp:taxon-name><comment>Deuve, 1993: 292; <xref ref-type="bibr" rid="B4">Uéno 1998</xref>: 8.</comment></tp:nomenclature-citation></tp:nomenclature-citation-list></tp:nomenclature><tp:treatment-sec sec-type="type locality" id="SECID0EEAAE"><title>Type locality.</title><p>Jiabao Dong cave, Bama County.</p></tp:treatment-sec><tp:treatment-sec sec-type="material" id="SECID0EJAAE"><title>Material.</title><p>1 female, Bama: Jiazhuan: Xingren: Jiabao: cave Xiaoshui Dong, <named-content xmlns:xlink="http://www.w3.org/1999/xlink" content-type="dwc:verbatimCoordinates" xlink:type="simple"><named-content content-type="geo-json" specific-use="{&#34;type&#34;:&#34;Point&#34;,&#34;coordinates&#34;:[107.088044,24.327514]}" id="NCID0ESAAE" xlink:type="simple">24°19'39.05"N/107°05'16.96"E</named-content></named-content>, 347 m in altitude, 2017-III-11, leg. Sunbin Huang, Pingjing Yang &amp; Dianmei Wang.</p></tp:treatment-sec><tp:treatment-sec sec-type="distribution" id="SECID0EXAAE"><title>Distribution.</title><p>Guangxi (Bama) (Fig. <xref ref-type="fig" rid="F1">1</xref>). Known from two caves, Jiabao Dong (Uéno, 1998) and Xiaoshui Dong. The latter is a new locality for <tp:taxon-name><tp:taxon-name-part taxon-name-part-type="genus" reg="Dongodytes">D.</tp:taxon-name-part> <tp:taxon-name-part taxon-name-part-type="sensu">(s. str.)</tp:taxon-name-part> <tp:taxon-name-part taxon-name-part-type="species" reg="fowleri">fowleri</tp:taxon-name-part></tp:taxon-name>. It is ca. one kilometre from Jiabao Dong, and it has a large and dry chamber near the entrance which is ca. 10 m high and 8 m wide. The single specimen was discovered in a wet place on the right side of the second chamber which is ca. 100 m distant from the first one.</p><fig id="F1" position="float" orientation="portrait"><label>Figure 1.</label><caption><p>Range of the subgenus <tp:taxon-name><tp:taxon-name-part taxon-name-part-type="subgenus" reg="Dongodytes">Dongodytes</tp:taxon-name-part></tp:taxon-name> (s. str.) Deuve, 1993 (square = <tp:taxon-name><tp:taxon-name-part taxon-name-part-type="genus" reg="Dongodytes">Dongodytes</tp:taxon-name-part> <tp:taxon-name-part taxon-name-part-type="sensu">(s. str.)</tp:taxon-name-part> <tp:taxon-name-part taxon-name-part-type="species" reg="grandis">grandis</tp:taxon-name-part></tp:taxon-name>, circle = <tp:taxon-name><tp:taxon-name-part taxon-name-part-type="genus" reg="Dongodytes">Dongodytes</tp:taxon-name-part> <tp:taxon-name-part taxon-name-part-type="sensu">(s. str.)</tp:taxon-name-part> <tp:taxon-name-part taxon-name-part-type="species" reg="fowleri">fowleri</tp:taxon-name-part></tp:taxon-name>, and triangle = <tp:taxon-name><tp:taxon-name-part taxon-name-part-type="genus" reg="Dongodytes">Dongodytes</tp:taxon-name-part> <tp:taxon-name-part taxon-name-part-type="sensu">(s. str.)</tp:taxon-name-part> <tp:taxon-name-part taxon-name-part-type="species" reg="tonywhitteni">tonywhitteni</tp:taxon-name-part></tp:taxon-name> sp. n.)</p></caption><graphic xmlns:xlink="http://www.w3.org/1999/xlink" xlink:href="zookeys-772-129-g001.jpg" position="float" orientation="portrait" xlink:type="simple" id="oo_215420.jpg"/></fig><fig id="F2" position="float" orientation="portrait"><label>Figure 2.</label><caption><p>A living exemplar of <tp:taxon-name><tp:taxon-name-part taxon-name-part-type="genus" reg="Dongodytes">Dongodytes</tp:taxon-name-part> <tp:taxon-name-part taxon-name-part-type="sensu">(s. str.)</tp:taxon-name-part> <tp:taxon-name-part taxon-name-part-type="species" reg="fowleri">fowleri</tp:taxon-name-part></tp:taxon-name> Deuve, 1993.</p></caption><graphic xmlns:xlink="http://www.w3.org/1999/xlink" xlink:href="zookeys-772-129-g002.jpg" position="float" orientation="portrait" xlink:type="simple" id="oo_215421.jpg"/></fig></tp:treatment-sec><tp:treatment-sec><!--Section generated to contain objects referenced in tp:taxon-treatment.--><fig id="F5" position="float" orientation="portrait"><label>Figure 5.</label><caption><p>Head and pronotum of <italic><tp:taxon-name><tp:taxon-name-part taxon-name-part-type="genus" reg="Dongodytes">Dongodytes</tp:taxon-name-part></tp:taxon-name></italic> (s. str.) species <bold>a</bold> <italic><tp:taxon-name><tp:taxon-name-part taxon-name-part-type="genus" reg="Dongodytes">D.</tp:taxon-name-part> <tp:taxon-name-part taxon-name-part-type="species" reg="tonywhitteni">tonywhitteni</tp:taxon-name-part></tp:taxon-name></italic> sp. n. <bold>b</bold> <italic><tp:taxon-name><tp:taxon-name-part taxon-name-part-type="genus" reg="Dongodytes">D.</tp:taxon-name-part> <tp:taxon-name-part taxon-name-part-type="species" reg="fowleri">fowleri</tp:taxon-name-part></tp:taxon-name></italic> <bold>c</bold> <italic><tp:taxon-name><tp:taxon-name-part taxon-name-part-type="genus" reg="Dongodytes">D.</tp:taxon-name-part> <tp:taxon-name-part taxon-name-part-type="species" reg="grandis">grandis</tp:taxon-name-part></tp:taxon-name></italic>. Scale bar: 1 mm.</p></caption><graphic xmlns:xlink="http://www.w3.org/1999/xlink" xlink:href="zookeys-772-129-g005.jpg" position="float" orientation="portrait" xlink:type="simple" id="oo_215424.jpg"/></fig><fig id="F6" position="float" orientation="portrait"><label>Figure 6.</label><caption><p>Left elytron of <italic><tp:taxon-name><tp:taxon-name-part taxon-name-part-type="genus" reg="Dongodytes">Dongodytes</tp:taxon-name-part></tp:taxon-name></italic> (s. str.) species, chaetotaxy shown by white points <bold>a</bold> <italic><tp:taxon-name><tp:taxon-name-part taxon-name-part-type="genus" reg="Dongodytes">D.</tp:taxon-name-part> <tp:taxon-name-part taxon-name-part-type="species" reg="tonywhitteni">tonywhitteni</tp:taxon-name-part></tp:taxon-name></italic> sp. n. <bold>b</bold> <italic><tp:taxon-name><tp:taxon-name-part taxon-name-part-type="genus" reg="Dongodytes">D.</tp:taxon-name-part> <tp:taxon-name-part taxon-name-part-type="species" reg="fowleri">fowleri</tp:taxon-name-part></tp:taxon-name></italic> <bold>c</bold> <italic><tp:taxon-name><tp:taxon-name-part taxon-name-part-type="genus" reg="Dongodytes">D.</tp:taxon-name-part> <tp:taxon-name-part taxon-name-part-type="species" reg="grandis">grandis</tp:taxon-name-part></tp:taxon-name></italic>. Scale bar: 1 mm.</p></caption><graphic xmlns:xlink="http://www.w3.org/1999/xlink" xlink:href="zookeys-772-129-g006.jpg" position="float" orientation="portrait" xlink:type="simple" id="oo_215425.jpg"/></fig></tp:treatment-sec><ref-list><ref id="B4"><mixed-citation xmlns:xlink="http://www.w3.org/1999/xlink" xlink:type="simple">
          <person-group><name name-style="western"><surname>Uéno</surname><given-names>SI</given-names></name></person-group> (<year>1998</year>) <article-title>Notes on <italic><tp:taxon-name><tp:taxon-name-part taxon-name-part-type="genus">Dongodytes</tp:taxon-name-part></tp:taxon-name></italic> (<tp:taxon-name><tp:taxon-name-part taxon-name-part-type="order">Coleoptera</tp:taxon-name-part></tp:taxon-name>, <tp:taxon-name><tp:taxon-name-part taxon-name-part-type="subfamily">Trechinae</tp:taxon-name-part></tp:taxon-name>), with description of a new species.</article-title> <source>Journal of Speleological Society of Japan</source> <volume>23</volume>: <fpage>1</fpage>–<lpage>15</lpage>.</mixed-citation></ref></ref-list></tp:taxon-treatment>
